# Supplementary material for: Lambs Fed Fresh Winter Forage Rape (Brassica napus L.) Emit Less Methane than Those Fed Perennial Ryegrass (Lolium perenne L.), and Possible Mechanisms behind the Difference
Source: PLoS One. 2015 Mar 24;10(3):e0119697. doi: 10.1371/journal.pone.0119697 (PMC4372518; doi:10.1371/journal.pone.0119697)
Supplement: S5 Table — This is supplied as an XLSX file. (XLSX) [file pone.0119697.s006.xlsx]

## Sheet: Table S5
Table S5. Effects of forage and experimental period (P1 and P2) on the apparent microbial community structure in the rumens of lambs fed fresh winter forage rape or fresh perennial ryegrass. The mean relative abundances (%) of the dominant (A) archaeal, (B) bacterial, and (C) ciliate protozoal taxa at different taxonomic ranks are shown. The probability that the abundance of microbial groups was …
(A) Archaea summarised using a mixed taxonomic rank scheme
Taxon	Relative abundance (Mean±SEM)												Two-way ANOVA + Scheffe post-hoc test for forage and period effects							T test for difference
	Forage rape						Perennial ryegrass						F probability			Forage rape		Perennial ryegrass		Forage rape	Perennial ryegrass
	(n=23)						(n=17)									(n=23)		(n=17)		(n=23)	(n=17)
	Period 1 (P1)			Period 2 (P2)				P1			P2		forage	period	forage × period	P1	P2	P1	P2	P1 v P2	P1 v P2
Methanobrevibacter gottschalkii clade	41.2	±	3.4	40.7	±	3.5	48.6	±	2.2	44.9	±	2.1	0.077	0.557	0.623	a	a	a	a	0.879	0.145
Methanobrevibacter ruminantium clade	11.7	±	1.7	13.4	±	3.1	27.4	±	1.6	35.8	±	2	<0.001	0.064	0.173	a	a	b	b	0.508	0.002
Methanosphaera spp.	43.3	±	2.6	36.6	±	3	6.5	±	0.3	8.7	±	0.3	<0.001	0.202	0.061	b	b	a	a	0.028	<0.001
Methanomassiliicoccales	3.4	±	0.6	9.1	±	2.3	17.3	±	1.3	10.5	±	0.9	<0.001	0.837	0.001	a	ab	c	bc	0.029	<0.001
Other	0.3			0.3			0.2			0.2
(B) Bacteria summarised at the genus level
Taxon	Relative abundance (Mean±SEM)												Two-way ANOVA + Scheffe post-hoc test for forage and period effects							T test for difference
	Forage rape						Perennial ryegrass						F probability			Forage rape		Perennial ryegrass		Forage rape	Perennial ryegrass
	(n=23)						(n=17)									(n=23)		(n=17)		(n=23)	(n=17)
	Period 1 (P1)			Period 2 (P2)				P1			P2		forage	period	forage × period	P1	P2	P1	P2	P1 v P2	P1 v P2
undefined Bacteroidales-affiliated families and genera	6.8	±	0.8	2.4	±	0.5	6.6	±	0.6	5.4	±	0.4	0.042	<0.001	0.017	a	b	a	a	<0.001	0.164
Paludibacter	1	±	0.2	1	±	0.4	1.8	±	0.2	1.7	±	0.3	0.019	0.948	0.846	a	a	a	a	0.941	0.816
undefined Prevotellaceae-affiliated genera	1	±	0.1	1.4	±	0.3	2	±	0.2	1.7	±	0.2	0.01	0.69	0.136	a	ab	b	ab	0.222	0.363
Prevotella	41.5	±	2.3	57.1	±	2.7	49.8	±	1.7	54.2	±	1.5	0.249	<0.001	0.02	a	b	ab	b	<0.001	0.16
Fibrobacter	0.4	±	0.1	0.4	±	0.2	1.5	±	0.2	0.9	±	0.2	<0.001	0.144	0.145	a	a	b	ab	0.83	0.091
undefined Clostridiales-affiliated families and genera	4.4	±	0.5	1.5	±	0.3	7.2	±	0.6	6.5	±	0.4	<0.001	<0.001	0.02	b	a	c	c	<0.001	0.283
undefined Catabacteriaceae-affiliated genera	0.2	±	0.1	0	±	0	0.6	±	0.1	0.3	±	0.1	<0.001	<0.001	0.109	ab	a	c	b	0.012	0.013
undefined Clostridiales Family XIII. incertae sedis-affiliated genera	0.6	±	0.1	0.1	±	0	0.3	±	0	0.2	±	0	0.162	<0.001	<0.001	b	a	a	a	<0.001	0.229
undefined Lachnospiraceae-affiliated genera	8	±	0.8	5.2	±	0.6	8	±	0.7	6.4	±	0.4	0.39	0.001	0.408	b	a	b	ab	0.008	0.125
Butyrivibrio	5.4	±	0.7	2.1	±	0.3	1.2	±	0.1	1.8	±	0.1	<0.001	<0.001	<0.001	b	b	a	a	0.001	0.026
Coprococcus	1.3	±	0.1	0.7	±	0.1	2	±	0.1	1.6	±	0.2	<0.001	<0.001	0.474	b	a	c	bc	<0.001	0.097
Lachnospira	0.3	±	0.1	0.6	±	0.3	0.1	±	0	0.1	±	0	0.095	0.289	0.349	a	a	a	a	0.297	0.899
Roseburia	0.5	±	0.3	0.1	±	0	0.5	±	0.1	0.6	±	0.2	0.143	0.244	0.159	a	a	a	a	0.119	0.705
Shuttleworthia	1.5	±	0.5	1.1	±	0.3	0.2	±	0	0.3	±	0.1	0.002	0.574	0.453	a	a	a	a	0.487	0.18
undefined Ruminococcaceae-affiliated genera	4.3	±	0.5	1	±	0.2	5.2	±	0.4	5.1	±	0.3	<0.001	<0.001	<0.001	a	a	b	b	<0.001	0.936
Oscillospira	0.4	±	0.1	0.1	±	0	0.8	±	0.1	0.8	±	0.1	<0.001	0.081	0.134	a	a	b	b	<0.001	0.997
Ruminococcus	2	±	0.3	1.1	±	0.1	4.1	±	0.2	2.9	±	0.2	<0.001	<0.001	0.442	ab	a	c	b	0.01	0.007
undefined Veillonellaceae-affiliated genera	1	±	0.2	2.6	±	0.6	0.4	±	0	1	±	0.1	0.004	0.001	0.173	a	b	a	a	0.013	<0.001
Megasphaera	0	±	0	0.9	±	0.2	0	±	0	0	±	0	<0.001	<0.001	<0.001	b	b	a	a	<0.001	0.332
Mitsuokella	0.2	±	0.1	0.1	±	0	0	±	0	0	±	0	0.051	0.214	0.145	a	a	a	a	0.151	0.181
Selenomonas	11.3	±	2.7	11	±	2.7	0.5	±	0.1	1.5	±	0.2	<0.001	0.907	0.779	b	b	a	a	0.935	0.001
Treponema	1.1	±	0.3	0.7	±	0.2	0.5	±	0.1	0.5	±	0.1	0.092	0.368	0.367	a	a	a	a	0.269	0.796
undefined TM7; TM7-3; CW040; F16-affiliated genera	0.1	±	0	0.1	±	0	0.9	±	0.2	0.6	±	0.1	<0.001	0.338	0.317	a	a	b	b	0.576	0.351
Bulleidia	0.6	±	0.1	0.2	±	0	0.1	±	0	0.2	±	0.1	0.003	0.01	<0.001	b	a	a	a	0.002	0.14
Sharpea	2.3	±	1.1	6.1	±	1.7	0.7	±	0.3	0.7	±	0.2	0.004	0.063	0.121	ab	b	a	a	0.047	0.863
undefined Mollicutes; RF39-affiliated families and genera	0.6	±	0.1	0.1	±	0	0.8	±	0.1	0.7	±	0.1	<0.001	<0.001	0.051	b	a	b	b	<0.001	0.444
Other	3.4			2.3			4.1			4.1
(C) Ciliate protozoa summarised at the genus level
Taxon	Relative abundance (Mean±SEM)												Two-way ANOVA + Scheffe post-hoc test for forage and period effects							T test for difference
	Forage rape						Perennial ryegrass						F probability			Forage rape		Perennial ryegrass		Forage rape	Perennial ryegrass
	(n=23)						(n=17)									(n=23)		(n=17)		(n=23)	(n=17)
	Period 1 (P1)			Period 2 (P2)				P1			P2		forage	period	forage × period	P1	P2	P1	P2	P1 v P2	P1 v P2
Entodinium	59.2	±	7.6	72.7	±	6.5	25	±	5.1	38.8	±	6.9	<0.001	0.061	0.981	bc	c	a	ab	0.097	0.08
Epidinium	32.8	±	8.1	22.7	±	6.2	13.1	±	3.8	5.5	±	2.2	0.005	0.155	0.845	b	ab	ab	a	0.189	0.128
Eudiplodinium	6.4	±	2.8	0.1	±	0	55.6	±	7.8	38.7	±	7.3	<0.001	0.054	0.343	a	a	b	b	0.037	0.154
Dasytricha	0.7	±	0.3	4.3	±	2.5	6.3	±	3.6	16.1	±	4.6	0.009	0.059	0.347	ab	a	ab	b	0.176	0.078
Isotricha	0.9	±	0.9	0.3	±	0.2	0	±	0	0.9	±	0.8	0.82	0.975	0.242	a	a	a	a	0.46	0.328
